# Supplementary material for: BNT162b2 Elicited an Efficient Cell-Mediated Response against SARS-CoV-2 in Kidney Transplant Recipients and Common Variable Immunodeficiency Patients
Source: Viruses. 2023 Jul 30;15(8):1659. doi: 10.3390/v15081659 (PMC10459971; doi:10.3390/v15081659)
Supplement: Supplementary file 1 [file viruses-15-01659-s001.zip]

Archive with 1 entries (1 files):
- viruses-2517147-supplementary.pdf
